# Supplementary material for: NRG1 fusion-positive solid tumors: clinical detection, genomic landscape, and real-world data in pancreatic cancer
Source: J Natl Cancer Inst. 2025 Dec 13;118(5):847–55. doi: 10.1093/jnci/djaf361 (PMC13155229; doi:10.1093/jnci/djaf361)
Supplement: djaf361_Supplementary_Data [file djaf361_supplementary_data.zip]

Archive with 4 entries (4 files):
- JNCI_Supplementary Figure legends.docx
- Figure S1.pdf
- Figure S2.pdf
- Figure S3.pdf
